# Supplementary material for: Age-Dependent Control of Collagen-Dependent Platelet Responses by Thrombospondin-1—Comparative Analysis of Platelets from Neonates, Children, Adolescents, and Adults
Source: Int J Mol Sci. 2021 May 5;22(9):4883. doi: 10.3390/ijms22094883 (PMC8124951; doi:10.3390/ijms22094883)
Supplement: Supplementary file 1 [file ijms-22-04883-s001.zip]

Archive with 1 entries (1 files):
- ijms-1197410-supplementary.pdf
